# Supplementary material for: Anti-Inflammatory Effect of Ebractenoid F, a Major Active Compound of Euphorbia ebracteolata Hayata, through Inhibition of Nuclear Factor-κB Activation
Source: Plants (Basel). 2023 Aug 1;12(15):2845. doi: 10.3390/plants12152845 (PMC10421244; doi:10.3390/plants12152845)
Supplement: Supplementary file 1 [file plants-12-02845-s001.zip]

Archive with 1 entries (1 files):
- plants-2451235-supplementary.pdf
